# Supplementary material for: Time-Course Investigation of Small Molecule Metabolites in MAP-Stored Red Blood Cells Using UPLC-QTOF-MS
Source: Molecules. 2018 Apr 16;23(4):923. doi: 10.3390/molecules23040923 (PMC6017316; doi:10.3390/molecules23040923)
Supplement: Supplementary file 1 [file molecules-23-00923-s001.xlsx]

## Sheet: Sheet1
Table S1. Metabolomics report of MAP-RBCs during 49-day storage
No.	Compound	HMDB ID	KEGG ID	Pathway	Parent	MedRt	Polarity	Median D0	Median D3	Median D5	Median D7	Median D14	Median D21	Median D28	Median D35	Median D42	Median D49	P-value D3/D0	P-value D5/D0	P-value D7/D0	P-value D14/D0	P-value D21/D0	P-value D28/D0	P-value D35/D0	P-value D42/D0	P-value D49/D0
1	Alanine	HMDB00161	C00041	Amino acids	90.0556	4.4329	+	6150.54	5743.36	5071.07	4624.66	4063.87	3829.49	3545.91	2958.61	2342.01	2046.37	0.0803723	0.000170357	2.74624e-06	6.74268e-08	4.81563e-09	2.00419e-09	1.0064e-10	9.38309e-13	3.22023e-13
2	Arginine	HMDB00517	C00062	Amino acids	175.12	8.3042	+	1543.14	1353.26	1236.04	1106.74	926.434	760.858	734.275	700.927	659.254	589.697	0.0299053	0.000966538	1.80034e-05	3.70274e-08	2.21772e-09	1.26179e-09	7.47748e-10	3.68522e-10	1.24541e-10
3	Asparagine	HMDB00168	C00152	Amino acids	131.084	6.737	-	1328.67	1192.52	1155.46	1079.7	1014.64	947.819	847.567	826.153	793.337	763.606	0.605763	0.492281	0.316855	0.197518	0.121413	0.0507625	0.0423281	0.0316557	0.0248471
4	Aspartate	HMDB00191	C00049	Amino acids	132.031	6.194	-	1687.35	1573.85	1356.1	1204.78	1030.18	824.959	740.549	705.136	618.471	518.755	0.037907	9.29644e-07	2.63956e-08	6.53676e-11	3.13141e-12	1.02847e-12	5.82746e-13	1.6896e-13	1.08352e-14
5	Cysteine	HMDB00574	C00097	Amino acids	122.028	5.5294	+	391.082	355.623	319.205	291.805	265.374	257.65	244.757	227.864	223.938	212.642	0.281425	0.0364108	0.00910965	0.000682306	0.000188856	0.000131608	2.66321e-05	1.40856e-05	4.76731e-06
6	Glutamate	HMDB03339	C00217	Amino acids	148.06	5.4817	+	1795.4	1570.33	1298.78	1016.28	877.945	816.099	746.817	692.289	652.774	605.542	0.0682831	0.000526517	6.5981e-07	7.40751e-08	2.24082e-08	7.41224e-09	3.67834e-09	2.13991e-09	1.416e-09
7	Glutamine	HMDB00641	C00064	Amino acids	147.077	6.1984	+	1467.01	1226.09	1057.82	945.215	745.872	578.775	465.242	383.503	306.269	247.795	0.0669322	0.00511906	0.000795919	1.63593e-05	9.58126e-07	2.3577e-07	5.7639e-08	2.77032e-08	1.13008e-08
8	Glycine	HMDB00123	C00038	Amino acids	76.0222	6.2709	+	3636.87	3798.37	3919.79	4105	4309.94	4553.81	4735.48	4965.61	5149.88	5355.24	0.306406	0.0822584	0.00617898	0.000255723	2.16291e-05	4.77502e-06	5.34598e-07	8.34022e-08	2.093e-08
9	Histidine	HMDB00177	C00135	Amino acids	156.078	8.4741	+	13738.3	11796.3	10478.2	10475.4	9799	9305.03	8709.89	8332.3	7885.77	7487.45	0.0105474	5.47312e-05	0.000323552	2.09398e-05	3.85761e-06	2.83422e-07	2.0455e-07	5.27459e-08	1.85971e-08
10	Leucine/Isoleucine	HMDB00687	C00123	Amino acids	132.078	4.431	+	27328.7	26084.9	20436.2	19197.2	18076.1	15669.1	14844.5	13890.4	9822.93	6242.74	0.493863	0.0012212	0.000173552	4.43992e-05	1.77556e-06	5.02193e-07	2.03574e-07	3.14611e-09	1.87563e-10
10	Leucine/Isoleucine	HMDB00172	C00407	Amino acids	132.078	4.431	+	27328.7	26084.9	20436.2	19197.2	18076.1	15669.1	14844.5	13890.4	9822.93	6242.74	0.493863	0.0012212	0.000173552	4.43992e-05	1.77556e-06	5.02193e-07	2.03574e-07	3.14611e-09	1.87563e-10
11	Lysine	HMDB00182	C00047	Amino acids	147.113	8.582	+	783.472	707.955	651.511	619.033	586.602	540.686	458.245	436.642	412.212	383.958	0.078111	0.0037787	0.000574931	0.00011302	2.04105e-05	3.01531e-07	1.18206e-07	5.82709e-08	1.55536e-08
12	Phenylalanine	HMDB00159	C00079	Amino acids	166.085	4.0024	+	4298.31	4592.69	5053.74	5502.23	5709.95	6211.3	6549.6	6832.12	7223.97	7446.12	0.0512783	4.37587e-06	2.39564e-08	2.19283e-09	4.94555e-11	1.06542e-11	2.65482e-12	3.07576e-13	1.98328e-13
13	Proline	HMDB00162	C00148	Amino acids	116.071	4.6158	+	1419.71	1219.77	1120.29	1009.84	902.908	783.452	702.92	539.695	501.247	359.995	0.352981	0.167917	0.0499508	0.0148208	0.00340835	0.000915754	0.000111446	7.13057e-05	1.11293e-05
14	Tryptophan	HMDB00929	C00078	Amino acids	205.097	4.7875	+	30252.5	31228.1	33542.1	37513.4	39638.3	42154.7	43468.8	45630.2	47451.4	50260.7	0.634355	0.123906	0.00274694	0.000398582	2.52645e-05	1.26699e-05	2.47383e-06	8.68286e-07	2.15077e-07
15	Tyrosine	HMDB00158	C00082	Amino acids	182.08	4.6427	+	1478.09	1390.88	1192.02	1080.65	979.476	808.092	734.664	687.92	657.211	576.952	0.159074	0.000153966	7.6323e-06	5.31697e-07	2.61623e-09	2.4755e-10	1.47995e-10	8.13328e-11	2.2721e-11
16	Valine	HMDB00883	C00183	Amino acids	118.087	4.4002	+	19681.4	14859	12468.9	11480.9	10487	9512.83	8677.5	7774.85	6698.77	6151.96	4.79467e-06	1.8644e-08	2.33923e-09	2.98212e-10	8.41678e-11	1.55468e-11	9.04309e-12	1.69682e-12	3.16546e-13
17	Cystine	HMDB00192	C00491	Amino acids	241.028	4.818	+	24669.9	26140.1	26897.8	28425.3	30869.8	33104.5	34276.4	35262.1	36205.4	37059.9	0.0254679	0.00157978	1.62393e-06	2.98839e-09	1.25573e-10	2.96026e-11	3.52732e-12	1.09909e-12	7.6111e-13
18	Kynurenine	HMDB00684	C00328	Amino acids	209.006	11.4319	+	1120.77	1035.94	952.017	822.751	754	705.527	514.873	416.152	313.025	263.351	0.27535	0.0252158	0.000314291	4.86879e-05	1.06756e-05	1.14704e-07	6.64625e-09	1.48266e-09	5.10884e-10
19	Acetyllysine	HMDB00446	C12989	Amino acids	189.16	6.9068	+	4715.35	3818.98	3367.72	3274.39	3072.08	2920.77	2718.12	2602.78	2437.18	2238.87	0.0205819	0.000949395	0.000560027	9.27058e-05	3.00766e-05	7.26277e-06	2.84815e-06	1.02355e-06	1.929e-07
20	CTP	HMDB00082	C00063	Nucleotides	484.118	11.4305	+	33862.9	28447.5	25569.6	19830.3	16169.9	13554.6	8009.62	6978.55	4868.36	3545.37	0.00857277	0.000241937	7.00458e-08	8.60075e-09	9.19187e-10	1.6015e-11	7.76404e-12	2.66197e-12	1.43425e-12
21	ADP	HMDB01341	C00008	Nucleotides	426.011	10.6132	-	1898.8	1686.08	1611.08	1556.32	1412.24	1382.55	1359.47	1300.2	1210.79	1100.55	0.00377274	0.00126969	0.000172534	3.45042e-07	1.65977e-07	1.97133e-07	8.05585e-08	4.52069e-09	5.30045e-10
22	ATP	HMDB00538	C00002	Nucleotides	506.323	3.6464	-	4431.22	4799.63	5278.31	5650.2	4382.61	3902.8	3403.01	2892.41	2354.25	1999.87	3.42266e-11	1.52576e-14	2.03477e-19	0.00769136	3.19325e-14	1.01307e-17	2.21771e-21	4.21558e-23	2.13458e-26
23	AMP	HMDB00045	C00020	Nucleotides	348.074	10.3959	+	677114	698983	729877	779524	839156	897414	959685	1.02833e+06	1.10843e+06	1.18825e+06	0.405184	0.0556361	0.00124399	1.71409e-05	4.09532e-07	1.72719e-08	1.52269e-09	1.07376e-10	9.1212e-12
24	GMP	HMDB01397	C00144	Nucleotides	362.051	11.2048	-	12372.5	11416.3	10536.1	9757.26	9030.17	8131.63	7446.89	6775.11	6263.49	5790.14	0.450625	0.143958	0.036805	0.00825715	0.00113283	0.00027051	7.66382e-05	2.84379e-05	1.24733e-05
25	cAMP	HMDB00058	C00575	Nucleotides	330.073	6.237	+	13958	13105.5	11190.6	9391.1	8574.43	7980.17	6692.04	5898.64	4961.41	4558.6	0.268491	0.00245395	1.13402e-05	6.1066e-07	1.49314e-07	4.46234e-09	8.76145e-10	2.41672e-10	1.06184e-10
26	dGDP	HMDB00960	C00361	Nucleotides	426.034	6.2252	-	1861.3	1636.08	1554.71	1438.82	1412.24	1282.55	1135.72	1025.2	948.289	883.051	0.00453092	0.000352506	1.89152e-05	1.96996e-05	1.9181e-06	4.13021e-08	6.36722e-09	1.21862e-09	3.34918e-10
27	dGMP	HMDB01044	C00362	Nucleotides	346.055	10.827	-	66578.8	59588.6	56322.7	51339.8	48661.3	44439.6	40924.2	36967.9	33819.6	31620.9	0.00228117	6.15791e-05	6.16698e-07	6.11781e-08	2.74655e-09	5.33138e-10	5.34459e-11	1.03002e-11	1.71192e-12
28	dCMP	HMDB01202	C00239	Nucleotides	306.077	7.0828	-	7863.4	6989.93	6730.98	6286.86	5522.75	4940.21	4576.84	4348.43	4034.95	3802.81	0.0630765	0.0277191	0.00402472	8.40054e-05	7.38034e-06	1.50173e-06	5.30453e-07	1.51745e-07	5.39874e-08
29	Hypoxanthine	HMDB00157	C00262	Nucleotides	137.049	2.9462	+	14060	15281.1	17875.7	22269.5	30474.6	55761.5	112428	196245	237199	305411	2.34801e-05	2.59449e-11	7.51072e-14	4.13394e-19	3.87609e-26	2.45372e-22	1.31329e-26	6.90746e-30	2.16652e-30
30	Adenine	HMDB00034	C00147	Nucleotides	136.064	3.2555	+	301656	191586	139950	100549	52308.3	25577.8	6392.05	1823.62	355.972	269.421	0.000458233	1.84361e-06	6.443e-08	3.1358e-09	7.43459e-10	2.99582e-10	2.43646e-10	2.28306e-10	2.27434e-10
31	Xanthine	HMDB00292	C00385	Nucleotides	153.041	3.4544	+	162.86	198.289	240.878	291.222	389.448	520.474	715.969	907.344	1419.62	2009.7	0.000144366	1.12197e-07	3.44059e-10	1.3207e-11	6.08532e-12	1.50047e-13	2.00378e-14	1.60546e-13	2.50549e-14
32	Guanine	HMDB00132	C00242	Nucleotides	152.057	11.2414	+	4290.3	4176.55	3971.31	3600.77	3306.66	3016	2716.16	2377.63	2115.84	1930.57	0.310285	0.0129056	1.22291e-05	2.92061e-07	8.3633e-09	4.39973e-10	2.87126e-11	7.26346e-12	1.36095e-12
33	Allantoate	HMDB01209	C00499	Nucleotides	177.033	11.4306	+	2332.92	2031.6	1745.22	1400.4	1350.97	1117.21	852.216	732.554	556.673	396.219	0.0435474	0.000242869	4.34179e-07	1.01611e-07	2.6965e-09	1.65237e-10	7.14096e-11	1.9155e-11	2.69767e-12
34	(S)(+)-Allantoin	METPA0276	C02350	Nucleotides	159.077	6.7457	+	4944.89	4536.66	4152.81	4129.66	3875.21	3529.86	3257.57	3239.66	2889.79	2896.56	0.589606	0.266206	0.283777	0.116817	0.0477822	0.0157286	0.0247069	0.00478834	0.00572275
35	5-Hydroxyisourate	HMDB30097	C11821	Nucleotides	185.038	11.434	+	1387.26	1131.67	852.962	684.016	344.702	211.964	158.436	0	0	0	0.137172	0.0032859	0.000247243	1.73992e-06	3.62083e-07	2.02583e-07	4.03886e-08	4.03886e-08	4.03886e-08
36	Nicotinate ribonucleotide	HMDB01132	C01185	Nucleotides	335.05	5.1065	-	2590.48	1890.59	1671.99	1497.87	1219.99	1103.65	976.428	897.169	783.848	697.869	5.9298e-05	1.26119e-06	8.87294e-08	6.95331e-09	1.71061e-09	4.81135e-10	2.60492e-10	9.57887e-11	3.56306e-11
37	5-Phosphoribosylamine	HMDB01128	C03090	Nucleotides	230.097	6.0137	+	55436.8	53195.9	51063.3	47120.7	42595.8	38112.3	36025.2	33052.7	28635.5	24859.2	0.252705	0.0257774	0.000108329	3.17218e-07	8.12692e-09	2.72947e-09	4.78982e-10	2.89475e-11	3.6342e-12
38	Cytidine	HMDB00089	C00475	Nucleotides	244.111	5.1799	+	697.64	638.481	587.162	533.264	448.766	370.482	320.032	260.319	221.712	183.564	0.00108067	8.62092e-07	7.65459e-08	7.3857e-10	1.64538e-13	1.3384e-14	2.57216e-15	7.87402e-16	1.5619e-16
39	5,6-Dihydrothymine	HMDB00079	C00906	Nucleotides	127.052	6.2469	-	674.729	570.414	509.815	476.76	392.948	327.32	259.858	235.839	212.037	0	0.127135	0.0229739	0.00917839	0.000353668	3.59036e-05	4.77799e-06	1.70064e-06	9.6185e-07	5.3396e-09
40	Pyridoxal	HMDB01545	C00250	Nucleotides	166.099	6.2815	-	381.48	309.456	269.464	246.505	225.923	188.778	171.695	156.751	145.717	0	0.00932271	0.000621285	0.000138411	1.93008e-05	1.92975e-06	4.91158e-07	1.28355e-07	4.94627e-08	1.65039e-11
41	4-Pyridoxate	HMDB00017	C00847	Nucleotides	184.074	3.4317	+	2068.4	1885.09	1764.37	1614.24	1185.43	1060.29	992.905	857.881	770.971	668.251	0.00817814	6.93388e-05	2.07057e-07	5.73937e-11	3.72195e-12	3.16489e-12	3.83306e-13	1.22575e-13	3.0862e-14
42	Nicotinamide	HMDB01406	C00153	Nucleotides	123.057	1.1237	+	132770	153104	182113	211246	250678	288074	330797	383816	439512	497278	0.00442768	9.8036e-07	5.61946e-09	8.44512e-11	1.1926e-11	1.36491e-12	2.01845e-13	2.56796e-14	8.27449e-15
43	Adenosine	HMDB00050	C00212	Nucleotides	266.038	4.7612	-	3380.77	3574.13	3885.2	4291.92	4691.18	5112.25	5401.65	5698.23	5983.3	6279.91	0.000788338	6.93885e-08	2.19741e-11	4.7281e-14	1.35623e-15	2.30061e-16	1.9708e-17	2.53278e-18	1.0975e-18
44	Inosine	HMDB00195	C00294	Nucleotides	267.072	6.6002	-	3850.21	4156.83	4439.04	4864.51	5266.02	5740.95	6289.42	6806.83	7394.06	7953.71	0.000571798	2.69792e-07	6.61818e-10	3.41096e-12	1.21675e-13	2.3193e-15	5.96283e-16	7.96798e-16	2.16932e-16
45	Orthophosphate	HMDB01429	C00009	Nucleotides	98.985	5.8086	+	25160.9	22405.7	18946.9	16199.8	13024	11329.2	10150.5	9220.06	8203.25	7119.6	0.00216321	7.36395e-07	2.2815e-09	4.97439e-11	1.0782e-11	3.20202e-12	1.48014e-12	5.37986e-13	1.38942e-13
46	Diphosphate	HMDB00250	C00013	Nucleotides	176.937	6.6508	-	3700.62	3452.5	3185.78	2926.48	2700.4	2150.91	1985.95	1827.66	0	0	0.24496	0.021613	0.000692691	5.93662e-05	2.56344e-07	5.82542e-08	2.61238e-08	1.59451e-12	1.59451e-12
47	Thymine	HMDB00262	C00178	Nucleotides	127.034	6.0128	+	10864.9	9958.36	9182.07	8579.06	7872.91	7560.78	7504.35	6773.37	6296.96	5791.49	0.771196	0.581089	0.4399	0.310082	0.25842	0.260717	0.157104	0.112598	0.0736451
48	Nicotinamide riboside	HMDB00855	C03150	Nucleotides	254.079	6.2758	-	17001.8	15446.7	12046.2	11063	9621.61	8542.88	8008.83	7034.03	6273.71	5713.45	0.140196	7.33557e-05	7.04695e-06	1.89631e-07	2.23947e-08	1.28936e-08	3.2776e-09	1.18392e-09	5.23376e-10
49	Pyridine	HMDB00926	C00747	Nucleotides	80.0499	1.1205	+	2897.75	2621.35	2436.67	2374.9	2230.47	1970.97	1815.66	1791.08	1639.84	1594.6	0.0575356	0.00351616	0.00156964	0.000127147	2.03853e-06	4.54986e-07	6.77727e-08	6.761e-08	1.11183e-08
50	Mannitol	HMDB00765	C00392	Additive solution	181.075	4.7629	-	254897	243482	223923	201692	183306	161716	151464	139659	128032	122255	0.101448	0.000123402	5.89214e-07	1.05604e-08	1.06127e-09	1.65782e-10	5.18506e-12	9.17805e-13	4.07618e-13
51	D-Glucose	HMDB00122	C00031	Glycolysis	203.053	5.1831	+	4606.8	4485.84	4343.21	4139.83	3747.86	3344.46	3128.36	2759.8	2343.92	2191.2	0.410007	0.069085	0.00366073	1.66883e-05	6.17977e-08	2.82359e-09	2.03678e-10	7.14715e-12	2.42243e-12
52	D-Glucose 6-phosphate	HMDB01401	C00668	Glycolysis	259.022	11.2295	-	1791.09	1531.36	1336.04	1233.38	1055.91	934.705	822.447	703.287	615.848	468.972	6.01594e-07	1.06935e-10	2.05035e-11	1.34199e-12	3.47665e-14	1.80572e-14	1.06535e-15	1.63155e-16	4.24299e-17
53	D-Fructose 6-phosphate	HMDB00124	C00085	Glycolysis	259.022	10.6657	-	1432.96	1225.09	1072.13	896.479	689.37	519.215	446.629	380.219	276.744	217.061	0.011324	0.000154845	1.03378e-06	1.79443e-08	1.24042e-09	4.34098e-10	1.51321e-10	4.9155e-11	2.26744e-11
54	D-Fructose 1,6-diphosphate	HMDB01058	C00354	Glycolysis	339.07	7.3389	-	673.157	715.918	851.824	972.538	744.668	640.347	507.946	413.198	361.409	248.088	0.176957	9.64105e-06	2.37192e-06	0.0153168	0.221221	5.26669e-06	1.41863e-07	2.72138e-09	5.11595e-11
55	D-Glyceraldehyde 3-phosphate	HMDB01112	C00118	Glycolysis	169.009	6.0032	-	790.488	918.302	1034.09	1136.98	908.246	650.799	575.525	500.705	396.597	333.631	0.0527824	0.00179155	0.000105464	0.0638404	0.0182459	0.00058516	2.10185e-05	6.45582e-07	7.36334e-08
56	DHAP	HMDB01473	C00111	Glycolysis	171.077	4.7655	+	861.339	759.255	654.79	552.2	435.263	351.3	288.156	237.089	214.665	176.19	7.53917e-07	1.94461e-11	2.92494e-14	8.6685e-16	6.25529e-17	8.59563e-19	3.11007e-19	1.23966e-19	9.55761e-20
57	2,3-Diphosphoglycerate	HMDB01294	C01159	Glycolysis	267.054	11.4303	+	2733.31	2435.46	2189.1	1796.74	1602.32	1446.76	953.606	791.719	623.433	532.924	0.054941	0.00126857	3.95587e-06	1.59867e-07	2.23141e-08	1.02715e-10	7.61976e-11	1.91523e-11	9.57963e-12
58	2/3-Phosphoglycerate	HMDB03391	C00631	Glycolysis	187.054	6.2749	+	776.099	687.754	564.549	522.841	434.922	323.508	224.344	195.143	136.691	117.563	0.00802578	1.19422e-06	2.50338e-08	1.31049e-09	3.6461e-11	7.17986e-13	2.24755e-13	6.97234e-14	3.77713e-14
58	2/3-Phosphoglycerate	HMDB00807	C00597	Glycolysis	187.054	6.2749	+	776.099	687.754	564.549	522.841	434.922	323.508	224.344	195.143	136.691	117.563	0.00802578	1.19422e-06	2.50338e-08	1.31049e-09	3.6461e-11	7.17986e-13	2.24755e-13	6.97234e-14	3.77713e-14
59	Phosphoenolpyruvate	HMDB00263	C00074	Glycolysis	167.047	6.2807	-	319.285	293.469	251.439	235.798	202.422	183.043	173.885	163.725	151.352	140.58	0.238804	0.00498574	0.00105385	1.83478e-05	3.18468e-06	1.5351e-06	7.37484e-07	2.63687e-07	8.94955e-08
60	Pyruvate	HMDB00243	C00022	Glycolysis	87.0099	3.3538	-	2381.25	2818.75	3202.83	3553.58	4016.39	4315.56	4622.72	5079.69	5604.03	6092.83	0.000445059	2.61416e-07	1.78861e-09	7.56866e-11	9.12606e-12	1.08404e-12	1.64097e-13	4.1718e-14	6.53071e-15
61	Lactate	HMDB00190	C00186	Glycolysis	89.0258	4.7671	-	8580.87	15571.2	26822	41479.3	88432	128614	152366	174357	196541	218511	1.42771e-16	4.68684e-22	1.01018e-25	9.97407e-32	3.04615e-30	9.94377e-32	3.56534e-33	1.15903e-32	7.73884e-34
62	6-Phosphogluconolactone	HMDB01127	C01236	Pentose Phosphate Pathway	258.98	4.0417	+	10757.7	11704.6	13671.1	15816.9	10618.8	8207.64	8017.16	7631.16	7314.99	7072.51	4.67049e-05	3.83655e-08	1.3172e-13	0.37296	9.23336e-11	4.06517e-11	1.09132e-11	1.96361e-12	3.30911e-13
63	6-Phosphogluconate	HMDB01316	C00345	Pentose Phosphate Pathway	277.09	5.5078	+	2269.96	2389.35	2595.55	2786.04	2231.11	1601.62	1542.5	1479.28	1456.68	1426.03	0.0835076	0.000415383	1.42379e-06	0.547258	3.78724e-09	1.29468e-09	3.59712e-10	2.94118e-10	1.9194e-10
64	D-Erythrose 4-phosphate	HMDB01321	C00279	Pentose Phosphate Pathway	201.031	4.8553	+	2177.67	1803.76	1659.34	1528.58	1259.18	1054.52	958.968	857.661	751.651	657.865	2.87681e-09	1.50371e-10	4.87458e-13	5.19607e-15	5.43472e-16	1.05495e-16	3.11044e-17	8.7458e-18	3.69022e-18
65	Sedoheptulose 7-phosphate	METPA0585	C05382	Pentose Phosphate Pathway	291.066	6.2737	+	5419.08	5592.54	5723.12	5941.81	6421.96	6619.66	6835.64	6983.7	7374.61	7582.53	0.024282	0.000417213	9.94315e-07	1.38621e-10	1.96372e-11	1.80308e-12	6.78233e-13	2.24442e-14	6.0661e-15
66	D-Ribose 5-phosphate	HMDB01548	C00117	Pentose Phosphate Pathway	228.976	3.6127	-	784.988	593.609	552.425	515.287	474.198	436.438	416.491	396.599	379.595	367.622	4.59592e-07	3.62935e-08	4.85615e-09	4.72399e-10	5.86593e-11	3.46573e-11	1.37785e-11	7.55894e-12	3.03642e-12
67	D-Ribose	HMDB00283	C00121	Pentose Phosphate Pathway	149.047	4.7671	-	1817.01	1405.41	1354.04	1242.63	1182.31	1141.28	1052.4	1027.34	921.064	832.368	7.58718e-08	7.69391e-09	4.19451e-10	6.47322e-11	4.30331e-11	1.03146e-12	1.68513e-14	3.16108e-16	5.60358e-17
68	Glutathione	HMDB00125	C00051	GSH homeostasis	308.095	6.2755	+	301874	283679	271106	264048	234078	202323	183356	159805	140025	119546	0.00546224	0.000100533	8.20589e-06	1.51709e-09	4.61161e-11	3.85381e-12	2.91311e-13	5.5347e-14	6.3019e-15
69	Glutathione disulfide	HMDB03337	C00127	GSH homeostasis	613.161	11.4337	+	236605	218273	209568	183159	160243	147226	120597	103922	79643.5	66934.2	6.74171e-05	1.05302e-06	2.48048e-10	2.25658e-13	2.39276e-14	1.52262e-15	1.26448e-16	1.45681e-16	3.18386e-18
70	5-Oxoproline	HMDB00267	C01879	GSH homeostasis	130.051	1.5801	+	1557.52	1866.3	2275.01	2888.32	3681.8	4699.88	5245.3	5772.96	6286.83	6787.92	0.00025296	2.37845e-08	4.35163e-11	2.28861e-14	7.54039e-16	9.62894e-16	4.59847e-16	2.84468e-16	2.52195e-16
71	S-Glutathionyl-L-cysteine	METPA0607	C05526	GSH homeostasis	427.095	11.3692	+	167.1	254.499	353.18	450.631	585.41	703.628	829.291	937.107	1064	1141.75	3.04168e-07	4.70898e-11	8.3757e-11	2.18437e-12	2.92351e-12	2.00044e-13	9.06618e-14	1.59441e-13	2.02269e-12
72	Glutamylcysteine	HMDB01049	C00669	GSH homeostasis	248.962	4.8169	-	15425.1	16496	17518.8	19623.8	22352.2	25372.6	28428.7	33340.4	37070	42922.4	0.000472541	1.28389e-08	2.89399e-13	1.32102e-15	2.32821e-18	3.52401e-20	2.46241e-19	9.02312e-21	2.05137e-22
73	Dehydroascorbate	METPA0591	C05422	GSH homeostasis	172.993	1.0008	-	2769.09	2015.36	1850.8	1722.62	1306.13	1119.12	1015.45	874.371	796.723	682.588	2.31362e-09	7.29785e-11	1.10248e-11	6.06237e-14	6.41395e-15	4.85239e-15	1.63649e-15	1.49839e-15	5.04748e-16
74	Ascorbate	HMDB00044	C00072	GSH homeostasis	174.957	11.6639	-	2969.45	2512.13	2263.4	1935.74	1344.85	1142.48	1018.13	931.268	848.882	736.519	1.04257e-06	7.85631e-08	1.01742e-11	2.87461e-14	1.93247e-15	2.32913e-15	1.13094e-15	3.2606e-16	9.59129e-17
75	L-Ascorbate 6-phosphate	METPA1254	C16186	GSH homeostasis	254.932	2.0127	-	2917	2627.13	2328.42	2040.48	1737.96	1433.42	1187.41	958.116	781.796	717.196	0.00344575	4.55262e-06	1.40559e-08	3.77052e-10	1.59708e-11	5.29756e-13	1.47734e-14	4.28372e-15	1.76057e-15
76	Cysteinylglycine	HMDB00078	C01419	GSH homeostasis	179.048	4.9626	+	2075.75	1770.38	1453.09	1188.16	949.778	852.655	781.714	711.496	653.57	595.844	0.00734023	1.73621e-05	2.09608e-07	7.50072e-09	1.38574e-09	3.39601e-10	1.47681e-10	7.87161e-11	4.21897e-11
77	Citrate	HMDB00094	C00158	TCA cycle	191.021	3.3583	-	59303.4	57362.6	55828.4	52768.7	49805.7	46052.8	42719.9	38371.1	35822.6	33831.5	0.619376	0.358837	0.0791235	0.0148317	0.00129817	0.000147887	1.26805e-05	3.13496e-06	1.0436e-06
78	cis-Aconitate	HMDB00072	C00417	TCA cycle	173.01	3.3558	-	2470.86	1942.3	1727.54	1330.36	1071.64	796.226	616.783	511.676	344.89	275.412	2.2743e-05	1.21684e-06	3.27765e-09	7.13342e-11	5.51371e-12	1.44273e-12	5.54324e-13	1.85732e-13	1.13517e-13
79	Isocitrate	HMDB00193	C00311	TCA cycle	191.02	3.9966	-	2827.16	2639.91	2361.41	2218.65	2021.2	1782.19	1617.63	1327.85	1161.05	978.653	0.332005	0.0129567	0.00148009	7.15707e-05	5.49835e-06	5.92333e-07	3.84445e-08	8.02069e-09	1.43242e-09
80	2-Oxoglutarate	HMDB00208	C00026	TCA cycle	147.066	4.7906	+	757.878	667.564	587.119	525.161	435.027	386.735	337.402	304.349	265.865	242.598	0.0568713	0.00065226	2.88448e-05	1.73237e-07	2.74947e-08	6.30354e-09	1.62871e-09	5.35525e-10	2.42548e-10
81	Succinate	HMDB00254	C00042	TCA cycle	119.087	0.6712	+	3909.93	4199.83	4549.57	4833.05	5162.73	5460.98	5564.37	5758.39	5970.18	6121.12	0.0606663	0.00078253	5.32913e-06	6.6788e-08	4.43342e-09	1.30602e-09	5.54976e-10	8.90135e-11	2.33227e-11
82	Fumarate	HMDB00134	C00122	TCA cycle	115.005	1.9968	-	1033.58	1212.24	1442.55	1923.13	2265.4	3135.78	3331.19	3687.32	4297.42	4525.76	0.00104907	1.04009e-07	2.49239e-12	2.32257e-12	1.64437e-14	2.26625e-15	1.35733e-14	8.5921e-15	7.49007e-15
83	Malate	HMDB00156	C00149	TCA cycle	133.016	1.9955	-	2906.21	3269.71	3668.48	4171.56	4683.05	5121.91	5595.1	5931.6	6210.52	6499.41	0.0732725	0.000961	1.54117e-05	7.43328e-07	9.84332e-08	5.33534e-09	1.76308e-09	8.16351e-10	1.08718e-09
84	Oxaloacetate	HMDB00223	C00036	TCA cycle	131.037	4.7703	-	1728.77	1542.02	1410.71	1197.85	961.821	779.178	678.962	570.833	475.667	417.515	0.0315482	0.00176391	3.67437e-06	9.77008e-09	1.39762e-10	3.24014e-11	9.64028e-12	2.8596e-12	1.33118e-12
85	5-Aminolevulinate	HMDB01149	C00430	TCA cycle	132.077	4.8491	+	1294.34	984.439	845.855	762.196	586.587	490.906	450.894	386.13	304.729	247.847	6.2962e-05	7.7163e-07	7.71086e-08	1.1108e-09	2.54352e-10	1.2813e-10	2.42143e-11	8.02195e-12	4.01513e-12
86	Oxalosuccinate	HMDB03974	C05379	TCA cycle	191.049	4.8508	+	2584.42	2278.69	2067.22	1741.11	1572.86	1371.02	1234.47	1135.36	994.832	921.404	0.096726	0.0078014	0.000163277	1.55538e-05	1.34104e-06	2.47364e-07	8.04881e-08	1.62986e-08	7.81464e-09
87	SAH	HMDB00939	C00021	Serine biosynthesis and one-carbon metabolism	385.129	7.7414	+	1555.41	1717.79	1855.95	2137.36	2762.9	3107.42	3263.61	3463.24	3583.85	3779.95	0.0171176	0.000271549	1.66593e-08	1.4852e-11	6.94702e-14	1.3252e-13	1.99779e-14	1.3116e-13	4.58944e-14
88	SAMe	HMDB01185	C00019	Serine biosynthesis and one-carbon metabolism	399.144	10.0829	+	988.356	1651.37	2084.35	2409.68	3198.79	3641.17	3965.84	4184.45	4394.46	4573.82	2.53818e-10	4.04361e-13	3.67536e-15	3.691e-16	1.2051e-16	6.17566e-16	2.3833e-16	7.54418e-17	9.4904e-17
89	L-Homoserine	HMDB00719	C00263	Serine biosynthesis and one-carbon metabolism	120.082	4.2136	+	3459.61	4086.28	4346.62	4874.74	5635.03	6275.54	6550.11	6781.4	7057.57	7280.63	1.25608e-06	7.4205e-09	6.28466e-12	2.17324e-14	9.89086e-16	3.35118e-15	1.40206e-15	7.84301e-15	2.83727e-15
90	L-Homocysteine	METPA0011	C00155	Serine biosynthesis and one-carbon metabolism	136.049	4.4404	+	1704.65	1934.32	2161.05	2704.98	3391.44	4173.37	4500.64	4900.93	5126.06	5341.24	0.00165197	1.54534e-06	1.01914e-10	4.0387e-13	1.7908e-15	3.0998e-15	9.80001e-16	2.36062e-16	6.11131e-17
91	DL-O-Phosphoserine	HMDB01721	C01005	Serine biosynthesis and one-carbon metabolism	186.108	6.0139	+	62276.9	57197.8	51056.6	50550.2	48889.1	47694.5	45801.3	43772.9	41253.1	39611	0.000198769	1.00471e-07	2.03165e-08	1.11128e-08	4.01719e-10	1.31285e-11	2.88044e-13	1.18612e-12	1.32598e-13
92	Cystathionine	HMDB00099	C02291	Serine biosynthesis and one-carbon metabolism	220.871	4.1998	-	1476.19	1367.93	1283.93	1176.14	1083.26	975.992	874.654	788.793	735.86	680.47	0.000315358	2.36207e-06	3.32593e-09	2.13714e-09	6.07721e-12	1.16666e-12	7.10592e-14	1.05312e-14	2.08929e-15
93	N,N-Dimethylglycine	HMDB00092	C01026	Serine biosynthesis and one-carbon metabolism	104.107	3.3816	+	2938.07	1855.22	1493.51	1326.76	1061.64	809.498	660.566	573.473	488.347	368.251	9.88067e-10	1.17435e-11	4.33522e-12	1.03855e-14	5.61206e-16	2.29649e-17	1.03509e-17	5.41217e-18	1.63824e-18
94	Homocystine	HMDB00575	C01817	Serine biosynthesis and one-carbon metabolism	268.947	3.3785	+	17844.2	16842.3	15353.7	14394.1	12040.4	10252.1	7961.98	6302.99	6078.96	5435.34	0.00501205	1.27555e-05	2.40746e-09	3.34104e-11	7.49202e-13	4.134e-15	8.93359e-17	6.58114e-17	6.78341e-17
95	Ornithine	HMDB00214	C00077	Urea cycle	131.084	8.929	-	791.618	902.481	992.919	1230.49	1706.84	2075.78	2404.42	2752.22	2894.42	3059.13	0.00109431	8.34163e-06	3.40174e-10	5.7488e-12	1.92205e-13	6.77476e-15	5.74448e-15	1.15725e-13	1.1099e-15
96	L-Citrulline	HMDB00904	C00327	Urea cycle	176.103	6.7389	+	469.993	419.019	397.469	373.243	352.873	304.717	284.534	274.369	256.947	249.553	0.0480033	0.00591727	0.000193498	3.66734e-05	2.2936e-07	4.60323e-08	3.11637e-08	5.43426e-09	8.55742e-09
97	Urate	HMDB00289	C00366	Urea cycle	169.037	5.1322	+	212377	195441	184550	178960	163928	145455	130022	120382	110497	102019	0.0936303	0.010261	0.0023552	0.000195611	5.39192e-06	3.17266e-07	4.20098e-08	4.13759e-09	7.5583e-10
98	Cadaverine	HMDB02322	C01672	Urea cycle	101.026	4.7642	-	18100.7	17642.1	16810.4	15617.8	14930.1	13804.1	12833.5	11950.9	11200.2	10220.2	0.347447	0.0092911	1.58035e-05	9.18401e-06	3.53223e-08	9.79297e-10	1.09236e-10	9.91198e-12	1.77478e-12
99	Urea	HMDB00294	C00086	Urea cycle	59.0143	4.7698	-	2330.19	2223.58	2032.28	1940.18	1760.39	1562.91	1445.34	1353.66	1237.28	1097.74	0.253369	0.00197516	0.000160741	2.19621e-06	7.04718e-08	6.46133e-09	2.14994e-09	9.50016e-10	4.94409e-11
100	N-Acetylneuraminate	HMDB00230	C19910	Aminosugars	308.099	5.4181	-	493.893	407.478	356.662	369.175	413.232	534.345	577.218	707.288	779.215	872.175	0.00269956	0.000167129	2.26067e-05	0.00389688	0.115698	0.004511	1.57379e-05	1.42679e-07	1.44578e-07
101	CMP-N-acetylneuraminate	HMDB01176	C00128	Aminosugars	615.174	6.2704	+	728.868	655.734	582.536	530.606	415.332	350.858	309.684	269.501	189.262	167.95	0.00380457	1.95989e-06	6.54987e-08	1.91066e-10	5.60475e-12	5.468e-13	1.41884e-13	1.25558e-14	7.14833e-15
102	N-Glycoloyl-neuraminate	HMDB00833	C03410	Aminosugars	324.062	4.2557	-	385.573	357.977	263.206	322.027	414.809	480.946	538.664	586.21	648.714	664.956	0.287824	0.000162128	0.0206274	0.238292	0.00176269	2.36171e-05	1.65769e-06	5.46615e-07	5.74144e-07
103	beta-L-Arabinose 1-phosphate	HMDB12195	C03906	Aminosugars	231.044	11.4308	+	12905.1	11359.6	9839.67	8623.19	7546.46	4888.84	2773.45	2564.39	1744.87	1666.09	0.143389	0.00345006	0.000119239	1.19012e-05	2.27847e-08	1.07018e-09	7.4865e-10	3.01858e-10	2.6429e-10
104	1,4-beta-D-Xylan	METPA0277	C02352	Aminosugars	130.968	11.401	-	1748.81	1603.71	1380.37	1248.55	1155.51	1035.93	968.139	888.709	791.428	691.026	0.0329216	3.34988e-05	3.16827e-07	6.76881e-08	8.39857e-09	1.91126e-09	2.15056e-10	3.51157e-11	1.78833e-11
105	Glycolate	HMDB00115	C00160	Aminosugars	75.0096	4.9271	-	2176.91	1883.55	1848.91	1714.25	1577.75	1415.19	1274.22	1225.58	1186.49	1113.33	0.065435	0.0314769	0.00428968	0.000366938	2.22609e-05	3.36192e-06	1.18902e-06	4.3557e-07	3.14934e-07
106	gamma-Glutamyl-gamma-aminobutyrate	HMDB12161	C15767	Arginine and proline metabolism	233.06	6.276	+	40352.9	37051.9	33387.9	31194.5	26499.6	21717.3	20443	17882.3	15794.8	14682.4	0.0839694	0.00134144	8.37393e-05	4.77779e-07	7.79587e-09	3.49539e-09	5.24039e-10	1.79735e-10	6.93163e-11
107	Phosphocreatine	HMDB01511	C02305	Arginine and proline metabolism	212.085	6.0141	+	5138.44	4568.57	4353.05	4005.41	3409.45	2971.88	2784.39	2499.44	2168.48	1961.62	0.0735662	0.018074	0.00159397	2.19766e-05	2.12755e-06	6.09546e-07	8.45552e-08	1.48396e-09	4.53161e-10
108	Creatinine	HMDB00562	C00791	Arginine and proline metabolism	114.067	3.4517	+	1804.22	1577.48	1381.4	1294.84	1128.78	996.53	903.34	778.561	691.96	635.06	0.112209	0.00370061	0.000813434	3.70066e-05	3.31421e-06	8.1976e-07	1.35705e-07	4.34132e-08	2.3123e-08
109	4-Acetamidobutanoate	HMDB03681	C02946	Arginine and proline metabolism	146.082	4.8389	+	1600.61	1408.49	1285.42	1165.53	1045.62	967.196	885.527	831.901	732.358	620.55	0.0255938	0.000501946	1.50194e-05	1.22853e-06	1.87285e-07	2.70493e-08	7.60099e-09	1.13657e-09	2.18526e-10
110	N-Succinyl-L-citrulline		C18048	Arginine and proline metabolism	274.02	8.3882	-	455.545	422.34	386.185	371.946	328.893	287.657	240.179	205.633	184.45	154.376	0.209603	0.0157721	0.00401266	8.44159e-05	5.02232e-06	1.57389e-07	1.33668e-08	3.99945e-09	5.33832e-10
111	Guanidinoacetate	HMDB00128	C00581	Arginine and proline metabolism	118.087	4.4002	+	18556.4	13484	12843.9	11105.9	10012	9137.83	7115	6674.85	6261.27	5789.46	5.12214e-08	1.79443e-08	4.04716e-10	4.79208e-11	4.86697e-12	4.63495e-13	1.67845e-13	7.84014e-14	4.24436e-14
112	L-1-Pyrroline-3-hydroxy-5-carboxylate	HMDB01369	C04281	Arginine and proline metabolism	130.051	6.2076	+	28297.5	23144.4	18242.6	16808.5	13183.9	10208.6	8074.43	6450.33	5268.14	4444.82	8.76384e-06	1.78824e-08	2.2602e-09	7.76058e-12	9.14883e-13	1.7169e-13	3.64261e-14	2.28382e-14	6.52615e-15
113	Ethanolamine phosphate	HMDB00224	C00346	Glycerophospholipid biosynthesis	142.033	6.2722	+	1052.49	902.947	827.653	758.964	680.53	614.275	558.889	511.662	446.59	394.333	0.220678	0.0642887	0.0165335	0.00314292	0.000783364	0.000243811	9.13117e-05	2.44729e-05	8.63956e-06
114	N-Methylethanolamine phosphate	METPA0145	C01210	Glycerophospholipid biosynthesis	156.078	8.4741	+	13488.3	12046.3	10765.7	10475.4	9799	9467.53	8634.89	8419.8	7810.77	7437.45	0.0808043	0.00245972	0.00178999	0.000199015	0.000124137	1.0035e-05	9.4557e-06	1.01849e-06	4.38675e-07
115	sn-glycero-3-Phosphoethanolamine	HMDB59660	C01233	Glycerophospholipid biosynthesis	214.049	8.5262	-	1793.75	1598.79	1391.47	1199.83	990.47	778.96	675.767	581.194	469.93	386.554	5.74059e-05	3.91198e-08	3.87508e-10	1.49742e-13	1.93095e-15	1.76515e-15	8.86156e-16	1.25466e-16	5.18467e-17
116	Choline	HMDB00097	C00114	Glycerophospholipid biosynthesis	104.108	3.6719	+	1716.58	1601.81	1525.02	1414.98	1319.32	1230.58	1133.52	1009.45	911.225	824.395	0.394125	0.168445	0.0389597	0.00681523	0.00208278	0.00035517	2.65435e-05	2.69668e-06	5.70143e-07
117	Acetylcholine	HMDB00895	C01996	Glycerophospholipid biosynthesis	147.113	8.582	+	758.472	706.705	649.011	612.783	581.602	531.311	485.745	424.142	355.962	295.208	0.334213	0.0406052	0.0159095	0.00407363	0.0002856	3.87503e-05	4.87835e-06	4.10425e-07	5.72377e-08
118	CDP-choline	HMDB01413	C00307	Glycerophospholipid biosynthesis	489.059	11.9377	+	1919.1	1626.63	1429.2	1220.44	1026.31	827.364	730.227	660.683	619.344	554.763	0.0233533	0.000687006	1.51255e-05	3.319e-07	1.48161e-08	1.87828e-09	6.65519e-10	4.03669e-10	1.36494e-10
119	Inositol 1,2,3,5,6-pentakisphosphate	METPA0515	C04579	Inositols	578.866	4.6077	-	468.895	375.287	306.864	254.161	209.481	171.468	161.607	152.815	141.64	127.458	5.5638e-07	1.70047e-09	7.78756e-11	7.26733e-13	5.58284e-14	3.73114e-14	2.10513e-14	1.66103e-14	6.84768e-15
120	myo-Inositol	HMDB00211	C00137	Inositols	179.047	6.2817	-	2329.6	2100.71	1946.14	1817.83	1601.78	1497.3	1367.2	1339.66	1204.38	1128.03	0.179243	0.0165189	0.0019499	5.57336e-05	1.43271e-05	3.0078e-06	2.23686e-06	4.13806e-07	1.09586e-07
121	myo-Inositol 4-phosphate	HMDB01313	C03546	Inositols	258.765	3.8544	-	18656.1	15751.3	14264.1	13484.2	12106	10852.3	10007.6	9364.22	9021.02	8745.22	1.26969e-05	4.19763e-08	6.98095e-09	6.63671e-10	6.97814e-11	3.25764e-11	5.77354e-12	3.43709e-12	1.26008e-12
122	Uracil	HMDB00300	C00106	Panthothenate metabolism	113.071	6.7431	+	1255.69	1151.57	1077.74	1052.33	1039.42	922.357	863.811	850.941	779.44	772.575	0.103841	0.010802	0.00339189	0.00379977	1.16654e-05	1.50739e-06	4.41947e-06	1.38443e-07	3.26299e-07
123	Dihydrouracil	HMDB00076	C00429	Panthothenate metabolism	112.987	4.6391	-	6950.65	6480.96	6174.87	5743.25	5182.98	4723.6	4208.69	3811.7	3477.71	3102.34	0.322451	0.113568	0.0166746	0.00120641	0.000123113	1.17161e-05	2.20763e-06	5.24164e-07	1.27918e-07
124	Pantetheine	HMDB03426	C00831	Panthothenate metabolism	279.16	0.5856	+	1388.44	1597.71	2123.35	2582.12	3189.65	3595.85	3845.05	4387.51	5114.91	5489.42	5.27184e-09	2.56982e-12	1.29205e-14	1.55908e-21	2.4287e-22	6.93335e-23	8.84917e-25	3.33821e-24	9.88109e-28
125	Catechol	HMDB00957	C00090	Other	111.045	4.7915	+	422.234	391.334	352.571	299.524	236.693	189.535	143.791	132.803	121.698	112.16	0.27015	0.0104882	0.000106893	2.83069e-07	1.16106e-08	9.22374e-10	3.87809e-10	2.19583e-10	1.43393e-10
126	Catecholamine		C02012	Other	152.01	5.1298	+	1170.33	1040.87	886.56	772.862	664.148	557.527	496.466	430.923	378.083	341.46	0.427233	0.0646471	0.0136364	0.00256488	0.000493775	0.00018589	7.16041e-05	2.91003e-05	1.61521e-05
127	Dopamine	HMDB00073	C03758	Other	154.135	6.2151	+	5263.31	4824.24	4334.89	3833.68	3378.27	2914.09	2597.05	2365.9	2151.29	1950.38	0.243691	0.0212893	0.00121513	9.93183e-05	2.35181e-06	3.37933e-07	1.04709e-07	3.83261e-08	1.29452e-08
128	Catechin	HMDB02780	C06562	Other	290.847	3.1867	+	10860.2	8861.83	7730.81	6747.96	5664.77	4699.83	4153.02	3650.99	3168.96	2752.32	9.35015e-05	1.20462e-06	3.59088e-08	6.76729e-10	1.00901e-10	3.59044e-11	9.49865e-12	1.98072e-12	7.96051e-13
129	Taurine	HMDB00251	C00245	Other	124.017	5.1098	-	26932.6	23591.9	21524.7	20911.6	18100	15474.7	13868.2	12732.6	11637	10888.6	0.336089	0.11793	0.0803398	0.014238	0.00194611	0.000623979	0.000254254	9.53555e-05	5.93463e-05
130	Hypotaurine	HMDB00965	C00519	Other	110.01	10.5637	+	19945.4	18811.3	17579.3	16457.6	14442.6	12356.3	11175.1	10111.4	9192.68	8540.68	0.354542	0.0646765	0.011636	0.000364361	1.61509e-05	1.72193e-06	1.59709e-07	3.61881e-08	9.2667e-09
131	D-Fructose	HMDB00660	C02336	Other	203.053	4.3793	+	3719.55	3107.34	2851.27	2637.79	2380.81	2474.6	2322.3	2258.94	2318.05	2211.87	1.44904e-06	2.18937e-09	1.47496e-10	3.48461e-12	4.5003e-11	3.5127e-11	4.45521e-12	1.60011e-12	2.26292e-12
132	D-Mannose	HMDB00169	C00159	Other	203.054	4.891	+	2222.17	2004.74	1594.8	1173.42	1319.47	1528.92	1721.17	1613.72	1403.83	1278.12	0.0204823	2.49966e-06	3.60163e-09	9.3736e-09	3.2564e-07	7.06558e-06	8.57165e-07	4.09904e-08	3.3426e-09
133	Salicylate	HMDB01895	C00805	Other	137.037	8.3884	-	387.122	354.933	322.981	274.834	246.722	188.754	165.405	142.339	124.782	107.408	0.154293	0.00632912	7.19121e-05	5.94681e-06	6.69572e-08	1.96891e-08	3.84538e-09	1.44706e-09	2.40831e-10
134	Oxyresveratrol		C10273	Other	245.06	6.2702	+	3154.19	2943.95	2757.47	2569.91	2247.86	1944.03	1732.73	1516.66	1339.75	1187.89	0.212546	0.0295666	0.00267502	4.44274e-05	3.29456e-06	3.22117e-07	4.8599e-08	9.25768e-09	1.15658e-09
135	Cortexone	HMDB00016	C03205	Other	329.234	0.6739	-	4046.28	4246.44	4574.53	5079.54	6034.79	6935.79	7950.91	9143.8	10537.1	11434.7	0.652661	0.236429	0.03338	0.00172121	0.000195174	1.49871e-05	3.15252e-06	8.50641e-07	3.38456e-07
136	Spermidine	HMDB01257	C00315	Other	146.119	1.5638	+	19867.2	13205	11659.1	9925.2	8429.92	7217.4	6191.9	5162.47	4227.48	3430.42	5.60776e-06	1.11532e-07	6.19852e-09	4.36168e-10	7.59637e-11	2.7797e-11	1.04272e-11	2.97861e-12	9.6433e-13
137	Atherospermidine		C09347	Other	306.075	11.431	+	799.839	706.128	611.614	530.832	481.809	421.96	261.087	212.462	160.394	139.698	0.0199466	0.00013973	4.83439e-06	4.66856e-07	4.55116e-08	1.48622e-10	3.78555e-11	6.03878e-12	3.78521e-12
138	Acetyl phosphate	HMDB01494	C00227	Other	141.045	5.1533	+	1621.05	1460.42	1306.17	1204.04	1082.62	859.502	775.589	668.313	575.769	495.916	0.627268	0.333029	0.173278	0.0888233	0.0188347	0.00935588	0.00379335	0.00160077	0.000754348
139	Triacanthine		C08435	Other	204.124	1.4131	+	68465.5	59572.4	48427.2	38033	27894.1	20830.4	19410.9	18243	17041.3	15716.1	0.0474169	3.58076e-05	4.12786e-07	1.56708e-08	5.79873e-10	1.68719e-10	1.07617e-10	6.89647e-11	3.57567e-11
140	2-Methyleneglutarate	METPA0336	C02930	Other	145.05	5.1797	+	253.126	235.537	211.877	190.845	158.915	137.115	119.202	109.341	96.5336	87.5795	0.0160024	2.71841e-05	6.01725e-07	1.4397e-09	1.62601e-11	9.66304e-13	3.10836e-13	7.82359e-14	2.48271e-14
141	Leucocyanidin	METPA1714	C05906	Other	307.084	11.6058	+	11516.6	9734.02	8277.7	7094.64	6404.11	5558.98	4787.44	3940.51	3465	2967.65	0.0623824	0.00171918	5.69823e-05	9.11609e-06	1.59354e-06	3.03074e-07	6.2835e-08	2.84192e-08	1.36151e-08
142	cis-p-Coumarate	HMDB02035	C00811	Other	165.076	4.7927	+	795.731	742.724	684.981	653.286	602.663	580.948	501.315	461.319	404.946	348.902	0.216632	0.01267	0.00259933	0.000291138	9.69954e-05	3.54515e-06	4.60309e-07	8.08122e-08	1.45753e-08
143	L-Methionine S-oxide	METPA0344	C02989	Other	166.055	4.325	+	17781.8	14554.7	12366.5	11385.9	9330.35	7312.88	5802.84	4750.78	4208.23	3366.65	0.0344275	0.000927571	0.000220087	3.80587e-06	2.52527e-07	3.47463e-08	1.09123e-08	5.93595e-09	2.76711e-09
144	Muramic acid	HMDB03254	C06470	Other	252.108	7.5146	+	2162.64	1962.32	1704.23	1528.74	1296.61	1139.91	1027.53	932.923	843.416	708.728	0.400941	0.0594357	0.00690647	0.00042016	5.46867e-05	1.63071e-05	7.39469e-06	3.06729e-06	9.41778e-07
145	Dethiobiotin	HMDB03581	C01909	Other	215.048	6.2706	+	1390.86	1178.89	1101.26	989.07	905.617	796.428	739.568	663.456	592.591	510.411	0.0204743	0.00435508	0.000253083	2.61856e-05	1.75894e-06	3.90511e-07	8.71927e-08	2.31476e-08	4.12491e-09
146	Maleamate	METPA0190	C01596	Other	116.017	6.2731	+	956.499	848.961	755.492	677.978	568.919	451.037	416.052	384.932	333.156	301.601	0.0115467	3.02873e-05	2.19504e-06	4.64827e-09	4.67438e-11	3.10372e-11	3.0447e-11	2.11382e-12	5.18316e-13
147	Shikimate 3-phosphate	METPA0369	C03175	Other	254.967	2.7579	+	2819.43	2511.83	2291.13	2008.47	1745.1	1551.03	1351.85	1170.3	1038.39	943.676	0.059456	0.00203991	1.37176e-05	5.09425e-07	7.08523e-08	7.64377e-09	2.18525e-09	6.84344e-10	2.57972e-10
148	Glyceraldehyde	HMDB01051	C02154	Other	91.0547	4.6047	+	694.823	628.971	551.807	502.742	435.652	383.833	337.755	285.454	242.346	202.765	0.0945552	0.00413783	0.000172224	2.698e-05	2.23638e-06	2.59257e-07	2.98294e-08	4.87612e-09	1.52569e-09
